# Supplementary material for: Universal Newborn Hearing Screening Program: 10-Year Outcome and Follow-Up from a Screening Center in Germany
Source: Int J Neonatal Screen. 2023 Oct 23;9(4):61. doi: 10.3390/ijns9040061 (PMC10594500; doi:10.3390/ijns9040061)
Supplement: Supplementary file 1 [file IJNS-09-00061-s001.zip]

Archive with 1 entries (1 files):
- IJNS-2612347-supplementary.pdf
